# Supplementary material for: Predictors for Survival of Patients with Squamous Cell Carcinoma of Unknown Primary in the Head and Neck Region
Source: Cancers (Basel). 2023 Apr 6;15(7):2167. doi: 10.3390/cancers15072167 (PMC10093301; doi:10.3390/cancers15072167)
Supplement: Supplementary file 1 [file cancers-15-02167-s001.zip]

Archive with 1 entries (1 files):
- cancers-2221512-supplementary.pdf
